# Supplementary material for: Wastewater-Based Epidemiology for Viral Surveillance from an Endemic Perspective: Evidence and Challenges
Source: Viruses. 2024 Mar 20;16(3):482. doi: 10.3390/v16030482 (PMC10975420; doi:10.3390/v16030482)
Supplement: Supplementary file 1 [file viruses-16-00482-s001.zip]

Archive with 1 entries (1 files):
- viruses-2856891-supplementary.pdf
